# Supplementary material for: Inverse Vulcanization of a Natural Monoene with Sulfur as Sustainable Electrochemically Active Materials for Lithium-Sulfur Batteries
Source: Molecules. 2021 Nov 22;26(22):7039. doi: 10.3390/molecules26227039 (PMC8618051; doi:10.3390/molecules26227039)
Supplement: Supplementary file 1 [file molecules-26-07039-s001.zip]

Archive with 1 entries (1 files):
- molecules-1451079-supplementary.pdf
